# Supplementary material for: Identification of Potentially Related Genes and Mechanisms Involved in Skeletal Muscle Atrophy Induced by Excessive Exercise in Zebrafish
Source: Biology (Basel). 2021 Aug 10;10(8):761. doi: 10.3390/biology10080761 (PMC8389602; doi:10.3390/biology10080761)
Supplement: Supplementary file 1 [file biology-10-00761-s001.zip]

Archive with 5 entries (5 files):
- Supplement Table2.csv
- Supplement Table3.csv
- Supplementary figure1A-B.pdf
- Supplementary Table 1.pdf
- Western blot original picture.pdf
