# Supplementary material for: Identification of Potentially Related Genes and Mechanisms Involved in Skeletal Muscle Atrophy Induced by Excessive Exercise in Zebrafish
Source: Biology (Basel). 2021 Aug 10;10(8):761. doi: 10.3390/biology10080761 (PMC8389602; doi:10.3390/biology10080761)
Supplement: Supplementary file 1 [file biology-10-00761-s001.zip › Supplement Table2.csv]

	ID	Description	GeneRatio	BgRatio	pvalue	p.adjust	qvalue	geneID	Count
GO:0006914	GO:0006914	autophagy	40/976	221/20202	4.06693582751869e-13	4.87828952510866e-10	4.58279452985132e-10	optn/atg14/snx14/yod1/ctns/spns1/smcr8b/keap1a/sesn1/atp6v0a1a/nrbf2b/tp53inp1/nr1d1/atg13/vps11/fbxo32/wipi1/zgc:92606/bmf2/atg4c/atg9a/gabarapb/atg9b/rab43/mtmr14/epg5/pik3r4/si:dkeyp-72g9.4/vps39/keap1b/sqstm1/rb1cc1/nbr1a/wdr81/wdr45/mtmr3/plekhm1/map1lc3b/sesn4/si:ch211-260e23.9	40
GO:0061919	GO:0061919	process utilizing autophagic mechanism	40/976	221/20202	4.06693582751869e-13	4.87828952510866e-10	4.58279452985132e-10	optn/atg14/snx14/yod1/ctns/spns1/smcr8b/keap1a/sesn1/atp6v0a1a/nrbf2b/tp53inp1/nr1d1/atg13/vps11/fbxo32/wipi1/zgc:92606/bmf2/atg4c/atg9a/gabarapb/atg9b/rab43/mtmr14/epg5/pik3r4/si:dkeyp-72g9.4/vps39/keap1b/sqstm1/rb1cc1/nbr1a/wdr81/wdr45/mtmr3/plekhm1/map1lc3b/sesn4/si:ch211-260e23.9	40
GO:0016236	GO:0016236	macroautophagy	24/976	107/20202	2.14343444901818e-10	1.71403308106487e-07	1.61020812468348e-07	atg14/snx14/yod1/spns1/smcr8b/sesn1/atp6v0a1a/tp53inp1/atg13/wipi1/zgc:92606/atg9a/atg9b/rab43/epg5/pik3r4/sqstm1/rb1cc1/nbr1a/wdr81/wdr45/map1lc3b/sesn4/si:ch211-260e23.9	24
GO:0002262	GO:0002262	myeloid cell homeostasis	26/976	142/20202	4.04601704017941e-09	2.4265987198476e-06	2.27961117974319e-06	slc40a1/kat5a/jak3/slc4a1a/gata1a/trim33/klf1/tal1/nfe2/tspo/epb41b/sptb/alas2/klf17/zfpm1/casp3b/nr4a3/cish/klf9/vhl/gfi1b/lmo2/hemgn/anxa1b/anxa1c/jak2a	26
GO:0048872	GO:0048872	homeostasis of number of cells	28/976	168/20202	9.15441778518092e-09	4.3922896533298e-06	4.1262333638047e-06	slc40a1/kat5a/jak3/slc4a1a/gata1a/trim33/klf1/tal1/nfe2/tspo/epb41b/sptb/alas2/klf17/zfpm1/ppp2r3c/casp3b/nr4a3/epg5/cish/klf9/vhl/gfi1b/lmo2/hemgn/anxa1b/anxa1c/jak2a	28
GO:0043153	GO:0043153	entrainment of circadian clock by photoperiod	9/976	16/20202	1.16378494490282e-08	4.65320013803643e-06	4.37133959129287e-06	per3/cry1b/per1b/cry5/per2/cry1a/per1a/cry2/fbxl3a	9
GO:0009649	GO:0009649	entrainment of circadian clock	9/976	17/20202	2.36677020857925e-08	7.23178465576612e-06	6.79373025953588e-06	per3/cry1b/per1b/cry5/per2/cry1a/per1a/cry2/fbxl3a	9
GO:0032922	GO:0032922	circadian regulation of gene expression	15/976	54/20202	2.4115997184714e-08	7.23178465576612e-06	6.79373025953588e-06	nr1d2a/per3/cry1b/per1b/cry5/nr1d1/per2/bhlhe41/cry1a/per1a/ciarta/nfil3-6/si:dkey-94l16.4/nfil3-5/cry2	15
GO:0030218	GO:0030218	erythrocyte differentiation	23/976	129/20202	5.29018412252653e-08	1.40685129828632e-05	1.321633412883e-05	slc40a1/kat5a/jak3/slc4a1a/gata1a/trim33/klf1/tal1/nfe2/tspo/epb41b/sptb/alas2/klf17/zfpm1/casp3b/cish/klf9/vhl/gfi1b/lmo2/hemgn/jak2a	23
GO:0034101	GO:0034101	erythrocyte homeostasis	23/976	130/20202	6.13810287425746e-08	1.40685129828632e-05	1.321633412883e-05	slc40a1/kat5a/jak3/slc4a1a/gata1a/trim33/klf1/tal1/nfe2/tspo/epb41b/sptb/alas2/klf17/zfpm1/casp3b/cish/klf9/vhl/gfi1b/lmo2/hemgn/jak2a	23
GO:0042752	GO:0042752	regulation of circadian rhythm	12/976	36/20202	6.45075626558963e-08	1.40685129828632e-05	1.321633412883e-05	per3/cry1b/per1b/cry5/nr1d1/per2/cry1a/per1a/si:ch211-132b12.7/cipca/cry2/fbxl3a	12
GO:0009628	GO:0009628	response to abiotic stimulus	47/976	425/20202	1.11413462528374e-07	2.22734080504641e-05	2.09242301116885e-05	tcap/per3/cahz/cry1b/per1b/cry5/aqp1a.1/hsp90aa1.2/rad18/hsp70.1/tmem120a/dnaja1/mdm2/per2/arntl1b/irs2a/ddit4/alas2/tefa/ddb2/bhlhe41/foxo3b/ucp2/hif1al2/cry1a/hsp70l/per1a/ddit3/bbc3/cdkn1a/hbba1/ucp3/hsp70.1/nupr1b/si:dkey-249d8.1/hbaa1/tefb/igfbp1a/pim1/anxa1b/hif1al/uvssa/acp5b/atp6v0e1/cry2/fbxl3a/anxa1c	47
GO:0007623	GO:0007623	circadian rhythm	20/976	111/20202	3.24451710604671e-07	5.98738195185081e-05	5.62470536360001e-05	nr1d2a/per3/cry1b/per1b/cry5/nr1d1/per2/arntl1b/bhlhe41/nfil3/cry1a/per1a/ciarta/si:ch211-132b12.7/cipca/nfil3-6/si:dkey-94l16.4/nfil3-5/cry2/fbxl3a	20
GO:0009648	GO:0009648	photoperiodism	10/976	29/20202	5.71974614984493e-07	9.8011935810557e-05	9.20750113294586e-05	per3/cry1b/per1b/cry5/per2/arntl1b/cry1a/per1a/cry2/fbxl3a	10
GO:0006979	GO:0006979	response to oxidative stress	18/976	100/20202	1.26733123778832e-06	0.000202688509296946	0.000190410960007354	keap1a/gpx1a/gsr/nfe2/sesn1/oser1/msra/nfe2l1a/per2/nfe2l2a/cry1a/per1a/oxr1b/keap1b/anxa1b/sesn4/anxa1c/hmox2a	18
GO:0045892	GO:0045892	negative regulation of transcription, DNA-templated	46/976	452/20202	1.61192714422103e-06	0.000228260398319095	0.000214433870604499	thraa/daxx/wnt11f2/kat5a/brms1la/nr1d2b/per3/mideasa/cry1b/per1b/maf1a/uxt/nr1d1/mdm2/per2/hat1/histh1l1/maf1b/cbx7a/pdcd4b/dnajb1b/zfpm1/bhlhe41/foxo3b/nfil3/cry1a/lin37/per1a/ciarta/ddit3/atxn1b/wwp2/flcn/si:ch211-132b12.7/vgll4l/rsf1b.1/cipca/znf451/si:ch211-103n10.5/cbx7b/men1/znfx1/ccpg1/cry2/scmh1/nfx1	46
GO:1902679	GO:1902679	negative regulation of RNA biosynthetic process	46/976	453/20202	1.71266659847591e-06	0.000228260398319095	0.000214433870604499	thraa/daxx/wnt11f2/kat5a/brms1la/nr1d2b/per3/mideasa/cry1b/per1b/maf1a/uxt/nr1d1/mdm2/per2/hat1/histh1l1/maf1b/cbx7a/pdcd4b/dnajb1b/zfpm1/bhlhe41/foxo3b/nfil3/cry1a/lin37/per1a/ciarta/ddit3/atxn1b/wwp2/flcn/si:ch211-132b12.7/vgll4l/rsf1b.1/cipca/znf451/si:ch211-103n10.5/cbx7b/men1/znfx1/ccpg1/cry2/scmh1/nfx1	46
GO:1903507	GO:1903507	negative regulation of nucleic acid-templated transcription	46/976	453/20202	1.71266659847591e-06	0.000228260398319095	0.000214433870604499	thraa/daxx/wnt11f2/kat5a/brms1la/nr1d2b/per3/mideasa/cry1b/per1b/maf1a/uxt/nr1d1/mdm2/per2/hat1/histh1l1/maf1b/cbx7a/pdcd4b/dnajb1b/zfpm1/bhlhe41/foxo3b/nfil3/cry1a/lin37/per1a/ciarta/ddit3/atxn1b/wwp2/flcn/si:ch211-132b12.7/vgll4l/rsf1b.1/cipca/znf451/si:ch211-103n10.5/cbx7b/men1/znfx1/ccpg1/cry2/scmh1/nfx1	46
GO:0010942	GO:0010942	positive regulation of cell death	17/976	96/20202	3.14051191804206e-06	0.000355473022874248	0.000333940783209567	casp9/hdr/ing5a/bnip4/bnip3lb/bmf2/kctd13/bik/osgn1/casp3b/casp8/ddit3/bbc3/bida/pmaip1/anxa1b/anxa1c	17
GO:0043065	GO:0043065	positive regulation of apoptotic process	17/976	96/20202	3.14051191804206e-06	0.000355473022874248	0.000333940783209567	casp9/hdr/ing5a/bnip4/bnip3lb/bmf2/kctd13/bik/osgn1/casp3b/casp8/ddit3/bbc3/bida/pmaip1/anxa1b/anxa1c	17
GO:0043068	GO:0043068	positive regulation of programmed cell death	17/976	96/20202	3.14051191804206e-06	0.000355473022874248	0.000333940783209567	casp9/hdr/ing5a/bnip4/bnip3lb/bmf2/kctd13/bik/osgn1/casp3b/casp8/ddit3/bbc3/bida/pmaip1/anxa1b/anxa1c	17
GO:0009266	GO:0009266	response to temperature stimulus	12/976	50/20202	3.3454465557476e-06	0.000355473022874248	0.000333940783209567	per1b/hsp90aa1.2/hsp70.1/dnaja1/per2/bhlhe41/ucp2/hsp70l/ucp3/hsp70.1/nupr1b/cry2	12
GO:0051253	GO:0051253	negative regulation of RNA metabolic process	47/976	479/20202	3.40803648441338e-06	0.000355473022874248	0.000333940783209567	thraa/daxx/wnt11f2/kat5a/brms1la/nr1d2b/per3/mideasa/cry1b/per1b/maf1a/uxt/nr1d1/mdm2/per2/hat1/histh1l1/maf1b/cbx7a/pdcd4b/dnajb1b/zfpm1/bhlhe41/foxo3b/nfil3/cry1a/lin37/per1a/ciarta/ddit3/atxn1b/wwp2/flcn/kat2b/si:ch211-132b12.7/vgll4l/rsf1b.1/cipca/znf451/si:ch211-103n10.5/cbx7b/men1/znfx1/ccpg1/cry2/scmh1/nfx1	47
GO:0035162	GO:0035162	embryonic hemopoiesis	18/976	109/20202	4.57538394918646e-06	0.00044957188798218	0.000422339752164212	slc40a1/kat5a/slc4a1a/gata1a/trim33/klf1/tal1/nfe2/tspo/epb41b/sptb/csrnp1a/trim2a/socs1a/alas2/foxo3b/lmo2/jak2a	18
GO:0042542	GO:0042542	response to hydrogen peroxide	7/976	16/20202	4.68499258005606e-06	0.00044957188798218	0.000422339752164212	gpx1a/oser1/per2/cry1a/per1a/anxa1b/anxa1c	7
GO:0030099	GO:0030099	myeloid cell differentiation	29/976	243/20202	6.87484242707247e-06	0.000634336422405648	0.000595912454913448	slc40a1/kat5a/jak3/slc4a1a/gata1a/trim33/klf1/tal1/nfe2/tspo/epb41b/sptb/trim2a/alas2/klf17/zfpm1/nfil3/casp3b/pir/ak3/cish/klf9/vhl/gfi1b/lmo2/hemgn/tfe3a/med12/jak2a	29
GO:0000045	GO:0000045	autophagosome assembly	13/976	64/20202	9.55291984220384e-06	0.000818480525051679	0.000768902307599941	atg14/smcr8b/tp53inp1/atg13/wipi1/zgc:92606/atg9a/atg9b/rab43/rb1cc1/wdr45/map1lc3b/si:ch211-260e23.9	13
GO:1905037	GO:1905037	autophagosome organization	13/976	64/20202	9.55291984220384e-06	0.000818480525051679	0.000768902307599941	atg14/smcr8b/tp53inp1/atg13/wipi1/zgc:92606/atg9a/atg9b/rab43/rb1cc1/wdr45/map1lc3b/si:ch211-260e23.9	13
GO:0007033	GO:0007033	vacuole organization	18/976	115/20202	9.91581231922576e-06	0.000820277025993883	0.00077058998822005	atg14/smcr8b/atp6v0a1a/tp53inp1/atg13/vps11/eno3/wipi1/zgc:92606/atg9a/atg9b/rab43/cln5/tmem175/rb1cc1/wdr45/map1lc3b/si:ch211-260e23.9	18
GO:0000302	GO:0000302	response to reactive oxygen species	9/976	31/20202	1.06346595466518e-05	0.000822985427497341	0.000773134332406839	gpx1a/sesn1/oser1/per2/cry1a/per1a/anxa1b/sesn4/anxa1c	9
GO:0015669	GO:0015669	gas transport	9/976	31/20202	1.06346595466518e-05	0.000822985427497341	0.000773134332406839	cahz/aqp1a.1/zgc:163057/hbba2/hbaa2/si:ch211-5k11.8/hbba1/hbaa1/hbbe1.1	9
GO:0055072	GO:0055072	iron ion homeostasis	12/976	56/20202	1.17760074442787e-05	0.00088283255808827	0.000829356313756603	slc40a1/fth1a/zgc:56095/ireb2/aco1/fthl27/ccdc115/fbxl5/steap3/fthl31/tfr2/hmox2a	12
GO:0048511	GO:0048511	rhythmic process	21/976	152/20202	1.37921180737571e-05	0.00100264518966495	0.000941911476743669	nr1d2a/per3/cry1b/per1b/cry5/nr1d1/per2/arntl1b/bhlhe41/nfil3/cry1a/per1a/ciarta/kat2b/si:ch211-132b12.7/cipca/nfil3-6/si:dkey-94l16.4/nfil3-5/cry2/fbxl3a	21
GO:0000422	GO:0000422	autophagy of mitochondrion	10/976	40/20202	1.49071073937855e-05	0.00102177573250547	0.000959883215942701	atg14/atg13/wipi1/zgc:92606/atg9a/atg9b/sqstm1/rb1cc1/wdr45/map1lc3b	10
GO:0061726	GO:0061726	mitochondrion disassembly	10/976	40/20202	1.49071073937855e-05	0.00102177573250547	0.000959883215942701	atg14/atg13/wipi1/zgc:92606/atg9a/atg9b/sqstm1/rb1cc1/wdr45/map1lc3b	10
GO:0055076	GO:0055076	transition metal ion homeostasis	14/976	80/20202	2.63394212521897e-05	0.00175522976622231	0.00164890938306836	slc40a1/slc30a4/fth1a/zgc:56095/ireb2/aco1/fthl27/ccdc115/fbxl5/steap3/slc31a2/fthl31/tfr2/hmox2a	14
GO:0051238	GO:0051238	sequestering of metal ion	5/976	10/20202	5.35622223819619e-05	0.00347285868903585	0.00326249553683586	slc30a4/fth1a/zgc:56095/fthl27/fthl31	5
GO:0006879	GO:0006879	cellular iron ion homeostasis	8/976	31/20202	8.41907178809969e-05	0.00531509295253978	0.00499313925161259	slc40a1/fth1a/zgc:56095/ireb2/aco1/fthl27/ccdc115/fthl31	8
GO:1903008	GO:1903008	organelle disassembly	11/976	59/20202	0.000105003482491423	0.00645906037171602	0.00606781257797942	atg14/atg13/wipi1/zgc:92606/atg9a/atg9b/dyrk3/sqstm1/rb1cc1/wdr45/map1lc3b	11
GO:0042744	GO:0042744	hydrogen peroxide catabolic process	7/976	25/20202	0.000134288396487185	0.00785750885787213	0.0073815521663431	gpx1a/zgc:163057/hbba2/hbaa2/si:ch211-5k11.8/hbaa1/hbbe1.1	7
GO:1903432	GO:1903432	regulation of TORC1 signaling	7/976	25/20202	0.000134288396487185	0.00785750885787213	0.0073815521663431	smcr8b/castor2/sesn1/gpr137/kics2/flcn/sesn4	7
GO:0046916	GO:0046916	cellular transition metal ion homeostasis	10/976	51/20202	0.000138703751643577	0.00792262619507006	0.00744272511952129	slc40a1/slc30a4/fth1a/zgc:56095/ireb2/aco1/fthl27/ccdc115/slc31a2/fthl31	10
GO:0045786	GO:0045786	negative regulation of cell cycle	21/976	178/20202	0.00014461471953431	0.00806815609680954	0.00757943976800387	si:dkey-42i9.4/mcl1b/mcl1a/rnf167/btg2/btg1/mdm2/cdkn3/si:dkey-79d12.5/cdt1/cdkn1bb/cep63/kat2b/phkg1b/mos/cdkn1a/men1/nupr1a/nupr1b/si:dkey-249d8.1/cdkn1d	21
GO:0015671	GO:0015671	oxygen transport	7/976	27/20202	0.000227945252198793	0.0124281968187478	0.011675377630565	zgc:163057/hbba2/hbaa2/si:ch211-5k11.8/hbba1/hbaa1/hbbe1.1	7
GO:0006826	GO:0006826	iron ion transport	8/976	36/20202	0.000260579277258151	0.0138917708031623	0.0130502978388234	slc40a1/fth1a/zgc:56095/slc48a1a/fthl27/abcb6a/fthl31/tfr2	8
GO:0000041	GO:0000041	transition metal ion transport	13/976	87/20202	0.000266667507707168	0.0139072902389021	0.013064877208262	slc40a1/slc30a4/fth1a/zgc:56095/slc48a1a/fthl27/tcn2/abcb6a/steap3/slc31a2/fthl31/si:dkey-16p21.8/tfr2	13
GO:0042743	GO:0042743	hydrogen peroxide metabolic process	7/976	28/20202	0.000291346775613421	0.0148710832914169	0.0139702899571855	gpx1a/zgc:163057/hbba2/hbaa2/si:ch211-5k11.8/hbaa1/hbbe1.1	7
GO:0062197	GO:0062197	cellular response to chemical stress	10/976	56/20202	0.000310653511937587	0.015526203648714	0.014585727391631	keap1a/gsr/oser1/msra/nfe2l1a/nfe2l2a/keap1b/nupr1b/anxa1b/anxa1c	10
GO:0009314	GO:0009314	response to radiation	23/976	216/20202	0.000330186283358861	0.0161656508934267	0.0151864410885353	per3/cry1b/per1b/cry5/rad18/mdm2/per2/arntl1b/tefa/ddb2/cry1a/per1a/bbc3/cdkn1a/si:dkey-249d8.1/tefb/pim1/anxa1b/uvssa/atp6v0e1/cry2/fbxl3a/anxa1c	23
GO:0044804	GO:0044804	autophagy of nucleus	5/976	14/20202	0.000361782462545812	0.0173583225529481	0.0163068684696965	atg13/wipi1/atg9a/atg9b/wdr45	5
GO:0010506	GO:0010506	regulation of autophagy	13/976	92/20202	0.000465985540573854	0.0219195943497387	0.0205918481397032	ctns/smcr8b/keap1a/sesn1/tp53inp1/vps11/bmf2/mtmr14/si:dkeyp-72g9.4/keap1b/sqstm1/mtmr3/sesn4	13
GO:0060215	GO:0060215	primitive hemopoiesis	11/976	70/20202	0.00050040528443733	0.0230860053339453	0.0216876055461604	kat5a/gata1a/trim33/klf1/tal1/nfe2/tspo/csrnp1a/trim2a/foxo3b/jak2a	11
GO:0038202	GO:0038202	TORC1 signaling	7/976	31/20202	0.000570085794659264	0.0256451802454356	0.024091762315648	smcr8b/castor2/sesn1/gpr137/kics2/flcn/sesn4	7
GO:0009410	GO:0009410	response to xenobiotic stimulus	14/976	106/20202	0.000577257079305345	0.0256451802454356	0.024091762315648	sult1st5/zgc:77849/keap1a/cyp2v1/hsp70.1/foxq1a/nt5c2l1/nfe2l2a/tiparp/keap1b/tcnbb/hsp70.1/cyp1a/im:7150988	14
GO:0034599	GO:0034599	cellular response to oxidative stress	9/976	51/20202	0.000673733986076927	0.0288622827249741	0.0271139936877951	keap1a/gsr/oser1/msra/nfe2l1a/nfe2l2a/keap1b/anxa1b/anxa1c	9
GO:0043281	GO:0043281	regulation of cysteine-type endopeptidase activity involved in apoptotic process	9/976	51/20202	0.000673733986076927	0.0288622827249741	0.0271139936877951	casp9/hdr/mcl1b/bcl2l1/mcl1a/casp8/bbc3/bida/pmaip1	9
GO:0009166	GO:0009166	nucleotide catabolic process	8/976	42/20202	0.000786383234340504	0.0329238114366756	0.0309295014527643	nudt17/pde4ba/fitm2/nudt18/nudt4a/pde8a/nudt12/mlycd	8
GO:0008637	GO:0008637	apoptotic mitochondrial changes	6/976	24/20202	0.000795990439069273	0.0329238114366756	0.0309295014527643	slc35f6/bnip4/bnip3lb/bbc3/bida/pmaip1	6
GO:0071379	GO:0071379	cellular response to prostaglandin stimulus	4/976	10/20202	0.000899550144763682	0.0365766236828487	0.0343610501327216	keap1a/ptger4b/nfe2l2a/keap1b	4
GO:0071108	GO:0071108	protein K48-linked deubiquitination	5/976	17/20202	0.000990630556148755	0.039608711736681	0.0372094740476225	yod1/otud3/mindy3/otud5a/vcpip1	5
GO:0009409	GO:0009409	response to cold	5/976	18/20202	0.00131748531286914	0.0494230683656495	0.0464293408968015	hsp90aa1.2/per2/bhlhe41/ucp2/ucp3	5
GO:0045619	GO:0045619	regulation of lymphocyte differentiation	5/976	18/20202	0.00131748531286914	0.0494230683656495	0.0464293408968015	ppp2r3c/irf7/cish/anxa1b/anxa1c	5
GO:1903706	GO:1903706	regulation of hemopoiesis	9/976	56/20202	0.00135252613672103	0.0494230683656495	0.0464293408968015	gata1a/nfe2/ppp2r3c/irf7/cish/tfe3a/anxa1b/med12/anxa1c	9
GO:2000116	GO:2000116	regulation of cysteine-type endopeptidase activity	9/976	56/20202	0.00135252613672103	0.0494230683656495	0.0464293408968015	casp9/hdr/mcl1b/bcl2l1/mcl1a/casp8/bbc3/bida/pmaip1	9
GO:0015696	GO:0015696	ammonium transport	4/976	11/20202	0.00135970092210624	0.0494230683656495	0.0464293408968015	rhd/rhcgl1/rhag/aqp1a.1	4
GO:0032264	GO:0032264	IMP salvage	4/976	11/20202	0.00135970092210624	0.0494230683656495	0.0464293408968015	hprt1l/ampd3b/ampd1/ampd2a	4
