# Supplementary material for: Identification of Potentially Related Genes and Mechanisms Involved in Skeletal Muscle Atrophy Induced by Excessive Exercise in Zebrafish
Source: Biology (Basel). 2021 Aug 10;10(8):761. doi: 10.3390/biology10080761 (PMC8389602; doi:10.3390/biology10080761)
Supplement: Supplementary file 1 [file biology-10-00761-s001.zip › Supplement Table3.csv]

	ID	Description	GeneRatio	BgRatio	pvalue	p.adjust	qvalue	geneID	Count
GO:0001501	GO:0001501	skeletal system development	48/896	420/20202	1.97395783121368e-09	5.12044661416829e-06	4.79152290397763e-06	b3gat3/meox1/cacna1c/marcksb/col2a1b/col1a1a/col11a2/mab21l2/gpc4/cdh2/sparc/fn1a/col1a2/foxd3/nolc1/ucmaa/ahsa1a/pthlha/marcksl1b/col1a1b/pygo2/pmm2/marcksl1a/gja1b/nog2/mmachc/sox9b/fgfrl1b/aldh1a2/fras1/foxc1b/hoxa9b/fscn1a/col2a1a/hoxc4a/pdgfra/mkxa/pappa2/cyp26b1/rspo2/hoxc9a/rflnb/meis2a/bcan/col27a1b/sar1b/hoxa9a/chd5	48
GO:0030198	GO:0030198	extracellular matrix organization	28/896	193/20202	3.28770106561248e-08	2.388520236367e-05	2.23508812444195e-05	b3gat3/col11a1b/col16a1/col2a1b/col1a1a/col11a2/col5a1/gpc4/mmp2/serpinh1b/col1a2/col5a2b/col1a1b/col18a1a/fbln5/postna/lum/fras1/col2a1a/tgfbi/adamts10/serpinh1a/col28a2a/hmcn2/efemp2a/col27a1b/mmp17b/p3h4	28
GO:0043062	GO:0043062	extracellular structure organization	28/896	193/20202	3.28770106561248e-08	2.388520236367e-05	2.23508812444195e-05	b3gat3/col11a1b/col16a1/col2a1b/col1a1a/col11a2/col5a1/gpc4/mmp2/serpinh1b/col1a2/col5a2b/col1a1b/col18a1a/fbln5/postna/lum/fras1/col2a1a/tgfbi/adamts10/serpinh1a/col28a2a/hmcn2/efemp2a/col27a1b/mmp17b/p3h4	28
GO:0045229	GO:0045229	external encapsulating structure organization	28/896	194/20202	3.68314608537702e-08	2.388520236367e-05	2.23508812444195e-05	b3gat3/col11a1b/col16a1/col2a1b/col1a1a/col11a2/col5a1/gpc4/mmp2/serpinh1b/col1a2/col5a2b/col1a1b/col18a1a/fbln5/postna/lum/fras1/col2a1a/tgfbi/adamts10/serpinh1a/col28a2a/hmcn2/efemp2a/col27a1b/mmp17b/p3h4	28
GO:0000226	GO:0000226	microtubule cytoskeleton organization	41/896	418/20202	1.80995629236606e-06	0.000939005324479511	0.000878686149514975	scrib/tuba1a/prc1b/llgl1/clasp1a/kif11/aurka/kif23/zgc:65894/rock2a/map1ab/zgc:92429/clstn1/mark2b/stmn1b/rcc1/tubb5/ska1/stmn4l/lrmp/ccdc103/tuba1c/ruvbl2/fignl2/clip2/map1sb/map1sa/ttll7/map4l/spag1b/tuba8l3/ccdc88aa/tpx2/dnah5/maptb/cep131/tuba8l5/numa1/aspm/tubb4bl/ccnf	41
GO:0006267	GO:0006267	pre-replicative complex assembly involved in nuclear cell cycle DNA replication	6/896	12/20202	5.49613178107042e-06	0.00166162745856435	0.00155488898244913	orc3/mcm5/mcm3/mcm4/mcm6/mcm2	6
GO:0036388	GO:0036388	pre-replicative complex assembly	6/896	12/20202	5.49613178107042e-06	0.00166162745856435	0.00155488898244913	orc3/mcm5/mcm3/mcm4/mcm6/mcm2	6
GO:1902299	GO:1902299	pre-replicative complex assembly involved in cell cycle DNA replication	6/896	12/20202	5.49613178107042e-06	0.00166162745856435	0.00155488898244913	orc3/mcm5/mcm3/mcm4/mcm6/mcm2	6
GO:0048562	GO:0048562	embryonic organ morphogenesis	45/896	500/20202	5.76509141367738e-06	0.00166162745856435	0.00155488898244913	tbx3a/cacna1c/mab21l2/cdh2/sparc/fn1a/nolc1/gli2a/ahsa1a/pthlha/sfrp1a/znf703/pygo2/pmm2/sfrp5/gja1b/mmachc/sox9b/ttc4/fzd8a/lum/ccdc103/aldh1a2/lmo7b/ngs/fras1/cenpf/hoxa9b/odad4/fscn1a/hoxc4a/pdgfra/mkxa/cyp26b1/sox10/foxj1b/hoxc9a/sox11b/meis2a/col27a1b/foxj1a/sar1b/slc12a2/hoxa9a/chd5	45
GO:0048705	GO:0048705	skeletal system morphogenesis	27/896	241/20202	9.76659738499864e-06	0.00253345536166865	0.00237071300734809	cacna1c/mab21l2/gpc4/cdh2/fn1a/foxd3/nolc1/ahsa1a/pthlha/pygo2/pmm2/gja1b/mmachc/aldh1a2/fras1/hoxa9b/fscn1a/hoxc4a/pdgfra/mkxa/cyp26b1/hoxc9a/rflnb/meis2a/sar1b/hoxa9a/chd5	27
GO:0035567	GO:0035567	non-canonical Wnt signaling pathway	11/896	52/20202	1.39753969046016e-05	0.0032956526882306	0.0030839488289006	fzd9b/dvl3a/rock2a/frzb/fzd7b/sfrp1a/sfrp5/fzd8a/sfrp1b/nphp4/dact1	11
GO:0007416	GO:0007416	synapse assembly	13/896	73/20202	1.71950719893997e-05	0.0037170013950419	0.00347823122873296	epb41l3a/obsl1a/slitrk2/gpc4/cdh2/tnc/clstn1/chodl/shank3b/pcloa/clstn3/nlgn2a/slitrk4	13
GO:0030199	GO:0030199	collagen fibril organization	8/896	28/20202	2.04221721092529e-05	0.004075008803954	0.0038132412051771	col2a1b/col11a2/col5a1/serpinh1b/lum/col2a1a/serpinh1a/p3h4	8
GO:0051963	GO:0051963	regulation of synapse assembly	7/896	21/20202	2.21967746910581e-05	0.00411274525347176	0.00384855356673533	epb41l3a/slitrk2/gpc4/tnc/clstn1/clstn3/slitrk4	7
GO:0048706	GO:0048706	embryonic skeletal system development	25/896	237/20202	5.65380471645602e-05	0.00956968589493983	0.00895495502728209	cacna1c/mab21l2/fn1a/nolc1/ucmaa/ahsa1a/pthlha/pygo2/pmm2/gja1b/mmachc/aldh1a2/fras1/hoxa9b/fscn1a/col2a1a/hoxc4a/pdgfra/mkxa/cyp26b1/hoxc9a/meis2a/sar1b/hoxa9a/chd5	25
GO:1901888	GO:1901888	regulation of cell junction assembly	8/896	32/20202	5.90265899456582e-05	0.00956968589493983	0.00895495502728209	epb41l3a/slitrk2/gpc4/rock2a/tnc/clstn1/clstn3/slitrk4	8
GO:0048704	GO:0048704	embryonic skeletal system morphogenesis	23/896	212/20202	7.18888349573823e-05	0.010969390463497	0.0102647463412832	cacna1c/mab21l2/fn1a/nolc1/ahsa1a/pthlha/pygo2/pmm2/gja1b/mmachc/aldh1a2/fras1/hoxa9b/fscn1a/hoxc4a/pdgfra/mkxa/cyp26b1/hoxc9a/meis2a/sar1b/hoxa9a/chd5	23
GO:0007411	GO:0007411	axon guidance	29/896	301/20202	7.87152791283708e-05	0.0113437463366108	0.0106150546005861	scrib/dpysl3/isl2a/tenm3/dpysl5a/mmp2/cdh2/sema3aa/plxna4/ephb2b/tnc/gli2a/efna2a/dpysl2b/chodl/kif1b/lrrc17/chad/nkx2.2a/e2f8/rab33a/emb/nfasca/col2a1a/boc/vasna/nptna/flt4/si:dkeyp-97a10.3	29
GO:0097485	GO:0097485	neuron projection guidance	29/896	302/20202	8.34868234522399e-05	0.0113981484229005	0.0106659620432612	scrib/dpysl3/isl2a/tenm3/dpysl5a/mmp2/cdh2/sema3aa/plxna4/ephb2b/tnc/gli2a/efna2a/dpysl2b/chodl/kif1b/lrrc17/chad/nkx2.2a/e2f8/rab33a/emb/nfasca/col2a1a/boc/vasna/nptna/flt4/si:dkeyp-97a10.3	29
GO:0050808	GO:0050808	synapse organization	20/896	175/20202	0.000102059330926332	0.0132370952211453	0.0123867798482169	epb41l3a/obsl1a/slitrk2/ppfia2/zc4h2/gpc4/cdh2/tnc/clstn1/sncga/chodl/nfasca/cacnb4b/mesd/shank3b/pcloa/clstn3/nlgn2a/slitrk4/gphnb	20
GO:0044786	GO:0044786	cell cycle DNA replication	7/896	27/20202	0.000134258371650321	0.0165841055267111	0.0155187872193304	orc3/mcm5/mcm3/mcm4/e2f8/mcm6/mcm2	7
GO:0007409	GO:0007409	axonogenesis	39/896	472/20202	0.000151245479869989	0.0174129043399287	0.0162943462272757	mapk14a/scrib/dpysl3/isl2a/tenm3/slitrk2/dpysl5a/mmp2/cdh2/sema3aa/plxna4/ephb2b/tnc/map1ab/gli2a/metrn/efna2a/clstn1/dpysl2b/chodl/kif1b/lrrc17/chad/nkx2.2a/e2f8/rab33a/emb/map1sb/map1sa/nfasca/col6a2/col2a1a/boc/agrn/slitrk4/vasna/nptna/flt4/si:dkeyp-97a10.3	39
GO:0010001	GO:0010001	glial cell differentiation	18/896	153/20202	0.000154393523445782	0.0174129043399287	0.0162943462272757	sypb/slitrk2/plp1b/mmp2/cdh2/foxd3/map1ab/prdm8/metrn/sox9b/fzd8a/nkx2.2a/aldh1a2/prmt6/tuba8l3/apcdd1l/sox10/nrg1	18
GO:0051302	GO:0051302	regulation of cell division	11/896	69/20202	0.000212294125505608	0.0226580459853201	0.0212025540892538	prc1b/aurka/plk2b/mdkb/mdka/fgf8b/e2f8/tgfb5/incenp/ptn/fgf4	11
GO:0030866	GO:0030866	cortical actin cytoskeleton organization	7/896	29/20202	0.000218369756990363	0.0226580459853201	0.0212025540892538	epb41l3a/dlg1a/llgl1/kif23/rock2a/fmnl2b/si:dkey-30c15.10	7
GO:0048678	GO:0048678	response to axon injury	8/896	39/20202	0.000262203505890648	0.0261598420877054	0.0244794042341633	dpysl3/rgma/col12a1b/tnc/cntfr/dpysl2b/b3gat1a/cnp	8
GO:0001738	GO:0001738	morphogenesis of a polarized epithelium	7/896	30/20202	0.000274013829379789	0.0263256249411546	0.0246345376432668	scrib/dvl3a/rock2a/cdh2/fn1a/nphp4/dact1	7
GO:0006457	GO:0006457	protein folding	17/896	149/20202	0.000336021930980449	0.0309816508753406	0.028991473001881	hsp90b1/dnajb11/pdia4/ahsa1a/hspa8b/canx/dnajc3a/ppih/hspe1/mesd/calr/ptges3l/pdia3/calr3b/hspa5/calr3a/p4hb	17
GO:0021782	GO:0021782	glial cell development	14/896	110/20202	0.00036120938276553	0.0309816508753406	0.028991473001881	sypb/slitrk2/plp1b/mmp2/foxd3/map1ab/prdm8/nkx2.2a/aldh1a2/prmt6/tuba8l3/apcdd1l/sox10/nrg1	14
GO:0034329	GO:0034329	cell junction assembly	19/896	178/20202	0.000364579540539775	0.0309816508753406	0.028991473001881	epb41l3a/obsl1a/slitrk2/cldn29/gpc4/cldn33b/rock2a/cdh2/fn1a/tnc/clstn1/chodl/znf703/cldnk/shank3b/pcloa/clstn3/nlgn2a/slitrk4	19
GO:0030865	GO:0030865	cortical cytoskeleton organization	10/896	62/20202	0.000370251032049174	0.0309816508753406	0.028991473001881	epb41l3a/rnd3b/dlg1a/llgl1/kif23/rock2a/rac3b/rnd1a/fmnl2b/si:dkey-30c15.10	10
GO:0042063	GO:0042063	gliogenesis	18/896	168/20202	0.000492195264494925	0.0387000060011092	0.0362140217662451	sypb/slitrk2/plp1b/mmp2/cdh2/foxd3/map1ab/prdm8/metrn/sox9b/fzd8a/nkx2.2a/aldh1a2/prmt6/tuba8l3/apcdd1l/sox10/nrg1	18
GO:0048385	GO:0048385	regulation of retinoic acid receptor signaling pathway	5/896	16/20202	0.000492328526613957	0.0387000060011092	0.0362140217662451	crabp2b/dhrs3b/aldh1a2/crabp2a/cyp26b1	5
GO:0006487	GO:0006487	protein N-linked glycosylation	9/896	54/20202	0.000562621293456489	0.0429246951537098	0.0401673282572961	alg9/fut8a/ddost/pmm2/alg8/rpn1/mogs/krtcap2/dad1	9
GO:0009101	GO:0009101	glycoprotein biosynthetic process	25/896	276/20202	0.000602551234690371	0.0433138099399795	0.0405314473568935	stt3b/b3gat3/alg9/fut8a/gpc4/b4galt7/sdf2/poglut2/sdf2l1/ddost/pmm2/itm2cb/b3gat1a/alg8/alg1/necab2/rpn1/mogs/glceb/krtcap2/alg2/st8sia1/serp1/dad1/ostc	25
GO:0033260	GO:0033260	nuclear DNA replication	6/896	25/20202	0.000641763417494711	0.0433138099399795	0.0405314473568935	orc3/mcm5/mcm3/mcm4/mcm6/mcm2	6
GO:0008300	GO:0008300	isoprenoid catabolic process	4/896	10/20202	0.000651209941271858	0.0433138099399795	0.0405314473568935	bco2l/cyp26a1/crabp1a/cyp26b1	4
GO:0060071	GO:0060071	Wnt signaling pathway, planar cell polarity pathway	4/896	10/20202	0.000651209941271858	0.0433138099399795	0.0405314473568935	dvl3a/rock2a/nphp4/dact1	4
GO:0090175	GO:0090175	regulation of establishment of planar polarity	4/896	10/20202	0.000651209941271858	0.0433138099399795	0.0405314473568935	dvl3a/rock2a/nphp4/dact1	4
GO:0000727	GO:0000727	double-strand break repair via break-induced replication	5/896	17/20202	0.000672132438584774	0.0435877886422226	0.0407878264046444	mcm5/mcm3/mcm4/mcm6/mcm2	5
